# Supplementary material for: Divalent siRNA for prion disease
Source: Nucleic Acids Res. 2026 Apr 24;54(8):gkag287. doi: 10.1093/nar/gkag287 (PMC13107126; doi:10.1093/nar/gkag287)
Supplement: gkag287_Supplemental_Files [file gkag287_supplemental_files.zip]

Archive with 2 entries (2 files):
- supplemental data.xlsx
- to_reresubmit_divalent_supplement-2026-03-05.pdf
